# Supplementary material for: Montiphylax, (Trichoptera, Limnephilidae), a new genus to accommodate the western North American species: Stenophylaxantennatus Banks, 1900, Philocascathor Nimmo, 1971, and Philocascaalba Nimmo, 1977
Source: Zookeys. 2019 May 15;845:153–80. doi: 10.3897/zookeys.845.31155 (PMC6531421; doi:10.3897/zookeys.845.31155)
Supplement: XML Treatment for Montiphylax [file zookeys.845.31155-treatment1.xml]

<!DOCTYPE tp:taxon-treatment
  PUBLIC "-//TaxonX//DTD Taxonomic Treatment Publishing DTD v0 20100105//EN" "tax-treatment-NSO.dtd">
<tp:taxon-treatment xmlns:tp="http://www.plazi.org/taxpub"><tp:treatment-meta><kwd-group><label>Taxon classification</label><kwd><named-content xmlns:xlink="http://www.w3.org/1999/xlink" content-type="kingdom">Animalia</named-content></kwd><kwd><named-content xmlns:xlink="http://www.w3.org/1999/xlink" content-type="order">Trichoptera</named-content></kwd><kwd><named-content xmlns:xlink="http://www.w3.org/1999/xlink" content-type="family">Limnephilidae</named-content></kwd></kwd-group><mixed-citation publication-type="journal"><person-group><name><surname>Ruiter</surname><given-names>David E.</given-names></name><name><surname>Mutch</surname><given-names>Robert A.</given-names></name></person-group><article-title><italic><tp:taxon-name><tp:taxon-name-part taxon-name-part-type="genus" reg="Montiphylax">Montiphylax</tp:taxon-name-part></tp:taxon-name></italic>, (<tp:taxon-name><tp:taxon-name-part taxon-name-part-type="order">Trichoptera</tp:taxon-name-part></tp:taxon-name>, <tp:taxon-name><tp:taxon-name-part taxon-name-part-type="family">Limnephilidae</tp:taxon-name-part></tp:taxon-name>), a new genus to accommodate the western North American species: <italic><tp:taxon-name><tp:taxon-name-part taxon-name-part-type="genus" reg="Stenophylax">Stenophylax</tp:taxon-name-part><tp:taxon-name-part taxon-name-part-type="species" reg="antennatus">antennatus</tp:taxon-name-part></tp:taxon-name></italic> Banks, 1900, <italic><tp:taxon-name><tp:taxon-name-part taxon-name-part-type="genus" reg="Philocasca">Philocasca</tp:taxon-name-part><tp:taxon-name-part taxon-name-part-type="species" reg="thor">thor</tp:taxon-name-part></tp:taxon-name></italic> Nimmo, 1971, and <italic><tp:taxon-name><tp:taxon-name-part taxon-name-part-type="genus" reg="Philocasca">Philocasca</tp:taxon-name-part><tp:taxon-name-part taxon-name-part-type="species" reg="alba">alba</tp:taxon-name-part></tp:taxon-name></italic> Nimmo, 1977</article-title><source>Zookeys</source><day>15</day><month>5</month><year>2019</year><volume>845</volume><fpage>153</fpage><lpage>180</lpage><pub-id pub-id-type="doi">10.3897/zookeys.845.31155</pub-id></mixed-citation></tp:treatment-meta><tp:nomenclature><tp:taxon-name>
              <tp:taxon-name-part taxon-name-part-type="genus" reg="Montiphylax">Montiphylax</tp:taxon-name-part>
              <object-id xmlns:xlink="http://www.w3.org/1999/xlink" content-type="zoobank" xlink:type="simple">http://zoobank.org/BB66211A-F24F-46F8-B205-1ACEB1488D00</object-id>
            </tp:taxon-name><tp:taxon-status xmlns:xlink="http://www.w3.org/1999/xlink" xlink:type="simple">gen. n.</tp:taxon-status><xref ref-type="fig" rid="F1">Figures 1</xref><xref ref-type="fig" rid="F2">, 2</xref><xref ref-type="fig" rid="F3">, 3</xref><xref ref-type="fig" rid="F4">, 4</xref><xref ref-type="fig" rid="F5">, 5</xref><xref ref-type="fig" rid="F6">, 6</xref><xref ref-type="fig" rid="F7">, 7</xref><xref ref-type="fig" rid="F8">, 8</xref><xref ref-type="fig" rid="F9">, 9</xref><xref ref-type="fig" rid="F10">, 10</xref></tp:nomenclature><tp:treatment-sec sec-type="New combinations" id="SECID0E6FAE"><title>New combinations.</title><p><italic><tp:taxon-name><tp:taxon-name-part taxon-name-part-type="genus" reg="Stenophylax">Stenophylax</tp:taxon-name-part><tp:taxon-name-part taxon-name-part-type="species" reg="antennatus">antennatus</tp:taxon-name-part></tp:taxon-name></italic> Banks, 1900, new combination (type species); <italic><tp:taxon-name><tp:taxon-name-part taxon-name-part-type="genus" reg="Philocasca">Philocasca</tp:taxon-name-part><tp:taxon-name-part taxon-name-part-type="species" reg="antennata">antennata</tp:taxon-name-part></tp:taxon-name></italic> (Banks, 1900), new combination; <italic><tp:taxon-name><tp:taxon-name-part taxon-name-part-type="genus" reg="Philocasca">Philocasca</tp:taxon-name-part><tp:taxon-name-part taxon-name-part-type="species" reg="alba">alba</tp:taxon-name-part></tp:taxon-name></italic> Nimmo, 1977, new combination; <italic><tp:taxon-name><tp:taxon-name-part taxon-name-part-type="genus" reg="Philocasca">Philocasca</tp:taxon-name-part><tp:taxon-name-part taxon-name-part-type="species" reg="thor">thor</tp:taxon-name-part></tp:taxon-name></italic> Nimmo, 1971, new combination</p></tp:treatment-sec><tp:treatment-sec sec-type="description" id="SECID0ERHAE"><title>Description.</title><p>Adult (Fig. <xref ref-type="fig" rid="F1">1</xref>). Head to wingtip length: <italic><tp:taxon-name><tp:taxon-name-part taxon-name-part-type="genus" reg="Montiphylax">Montiphylax</tp:taxon-name-part><tp:taxon-name-part taxon-name-part-type="species" reg="antennatus">antennatus</tp:taxon-name-part></tp:taxon-name></italic> male - 19–21 mm (n = 5); <italic><tp:taxon-name><tp:taxon-name-part taxon-name-part-type="genus" reg="Montiphylax"/><tp:taxon-name-part taxon-name-part-type="species" reg="antennatus">antennatus</tp:taxon-name-part></tp:taxon-name></italic> female - 19–21 mm (n = 5). <italic><tp:taxon-name><tp:taxon-name-part taxon-name-part-type="genus" reg="Montiphylax">Montiphylax</tp:taxon-name-part><tp:taxon-name-part taxon-name-part-type="species" reg="albus">albus</tp:taxon-name-part></tp:taxon-name></italic> male - 18–19 mm (n = 8); <italic><tp:taxon-name><tp:taxon-name-part taxon-name-part-type="genus" reg="Montiphylax"/><tp:taxon-name-part taxon-name-part-type="species" reg="albus">albus</tp:taxon-name-part></tp:taxon-name></italic> female - 18–20 mm (n = 3). <italic><tp:taxon-name><tp:taxon-name-part taxon-name-part-type="genus" reg="Montiphylax">Montiphylax</tp:taxon-name-part><tp:taxon-name-part taxon-name-part-type="species" reg="thor">thor</tp:taxon-name-part></tp:taxon-name></italic> male - 18–21mm (n = 3). Eyes large with numerous fine setae located between ommatidia. Head rectangular in dorsal view; ocelli large, posterior ocelli set midlength. Several small setae scattered on head surface, primarily between and behind posterior ocelli. Two pair of warts evenly spread between anterior and posterior ocelli. Posterior warts small, linear with acute apices. Malar projection as long as length of 1<sup>st</sup> labial palp segment. Antennae shorter than wing length, stout, basal segment shorter than eye width.</p><fig id="F1" position="float" orientation="portrait"><label>Figure 1.</label><caption><p><italic><tp:taxon-name><tp:taxon-name-part taxon-name-part-type="genus" reg="Montiphylax">Montiphylax</tp:taxon-name-part><tp:taxon-name-part taxon-name-part-type="species" reg="antennatus">antennatus.</tp:taxon-name-part></tp:taxon-name></italic> Male (<bold>A–E</bold>) <bold>A</bold> right side forewing, dorsal <bold>B</bold> right side hindwing, dorsal <bold>C</bold> head, dorsal <bold>D</bold> head, anterior <bold>E</bold> prothorax and mesothorax, dorsal.</p></caption><graphic xmlns:xlink="http://www.w3.org/1999/xlink" xlink:href="zookeys-845-153-g001.jpg" position="float" orientation="portrait" xlink:type="simple" id="oo_301561.jpg"/></fig><p>Pronotal warts oval, wide, nearly touching mesally. Mesonotal macrosetae in linear row, basal warts located midlength, slightly merged but not fused into a single smooth oval wart; mesocutellar macro setae scattered linearly, less fused than mesonotal wart; most dorsal head and thoracic setae pale.</p><p>Forewings (in alcohol) reddish brown, finely irrorate; third radial vein and discoidal cell with a fairly long common boundary approximately equal to length of the first transverse vein; discoidal cell longer than its pedicel; all apical cells without pedicels. Anterior and posterior anastomosis nearly perpendicular to wing length, clearly located distad from posterior anastomosis. Hindwings brown, without irrorations; discoidal cell longer than its pedicel; all apical cells without pedicels. Anterior anastomosis perpendicular to wing length, clearly located distad from posterior anastomosis. Posterior anastomosis strongly oblique to wing margin. Most setae on wing membrane recumbent.</p><p>Legs long and thin, tarsi long with basal segment more than 0.5 length of mesotibia, Apical tarsal segments without ventral spines. Spines on legs black, spurs golden, spur count 1-2-4.</p><p>Male genitalia (Figs <xref ref-type="fig" rid="F6">6</xref>, <xref ref-type="fig" rid="F8">8</xref>, <xref ref-type="fig" rid="F9">9</xref>). Eighth segment without adornment, slightly swollen on dorsal apical margin. In lateral view 9<sup>th</sup> segment annular, narrowed dorsally and broadest at base of short, tall inferior appendages; deeply invaginated dorsally in caudal view. Tenth segment cupped anteriorly, appearing as two, slightly fused hemispheres extending broadly anteriad within the 9<sup>th</sup>. Superior appendages of 10<sup>th</sup> fused to intermediate appendages; in lateral view, variously broad and projecting, diagnostic by species. In dorsal view intermediate appendages of 10<sup>th</sup> extended mesally as two long, tapered, downward directed, thin parallel projections. Inferior appendages of 10<sup>th</sup> short, broad ventrally; nearly fused mesally. Phallus with heavily sclerotized, dorsomesal, conical projection at base of dorsolateral parameres. Parameres heavily sclerotized, projecting fingerlike, parallel to body of phallus; shape diagnostic by species. Apical portion of phallus membranous, extensile, with ejaculatory duct ending in an apical, upward directed, sclerotized cup.</p><p>Female genitalia (Figs <xref ref-type="fig" rid="F7">7</xref>, <xref ref-type="fig" rid="F10">10</xref>), female of <italic><tp:taxon-name><tp:taxon-name-part taxon-name-part-type="genus" reg="Montiphylax">M.</tp:taxon-name-part><tp:taxon-name-part taxon-name-part-type="species" reg="thor">thor</tp:taxon-name-part></tp:taxon-name></italic> unknown. Ninth tergite and sternite fused laterally; 10<sup>th</sup> segment fused to 9<sup>th</sup>, broadly projecting distad to blunt, rounded apex in lateral view. In dorsal view 10<sup>th</sup> apex cleft to approximately midlength mesally. In ventral view, 9<sup>th</sup> sternal lateral projections fused to mesal supragenital plate. Vulvar scale stout, broadly merged to 8<sup>th</sup> segment laterally, with wide, smoothly conical, medial lobe slightly shorter than lateral lobes.</p><p>Larva (Figs <xref ref-type="fig" rid="F2">2</xref>–<xref ref-type="fig" rid="F4">4</xref>), (n = 3 <italic><tp:taxon-name><tp:taxon-name-part taxon-name-part-type="genus" reg="Montiphylax"/><tp:taxon-name-part taxon-name-part-type="species" reg="antennatus">antennatus</tp:taxon-name-part></tp:taxon-name></italic> and 4 <italic><tp:taxon-name><tp:taxon-name-part taxon-name-part-type="genus" reg="Montiphylax"/><tp:taxon-name-part taxon-name-part-type="species" reg="albus">albus</tp:taxon-name-part></tp:taxon-name></italic>; larva of <italic><tp:taxon-name><tp:taxon-name-part taxon-name-part-type="genus" reg="Montiphylax">M.</tp:taxon-name-part><tp:taxon-name-part taxon-name-part-type="species" reg="thor">thor</tp:taxon-name-part></tp:taxon-name></italic> unknown). Head nearly circular in dorsal view, widest mid-length, rugulose, specimens in alcohol rust colored. Muscle scars indistinct. Typical limnephiloid setation, without accessory setae. Anterior ventral apotome small, equal, or shorter than ventral ecdysial suture. Submental sclerites distinctly separated from stipes and mesally separated.</p><fig id="F2" position="float" orientation="portrait"><label>Figure 2.</label><caption><p><italic><tp:taxon-name><tp:taxon-name-part taxon-name-part-type="genus" reg="Montiphylax">Montiphylax</tp:taxon-name-part><tp:taxon-name-part taxon-name-part-type="species" reg="albus">albus</tp:taxon-name-part></tp:taxon-name></italic>. Larva (<bold>A–I</bold>) <bold>A</bold> head, dorsal <bold>B</bold> head, ventral <bold>C</bold> head, pro &amp; mesothorax, lateral <bold>D</bold> pro, meso &amp; metathorax, dorsal <bold>E</bold> metathorax and 1<sup>st</sup> abdominal segment, dorsal <bold>F</bold> lateral spacing hump, left lateral <bold>G</bold> pro, meso &amp; metathorax, ventral <bold>H</bold> 1<sup>st</sup>, 2<sup>nd</sup> and 3<sup>rd</sup> abdominal sternites, ventral <bold>I</bold> 9<sup>th</sup> tergite &amp; anal prolegs, dorsal.</p></caption><graphic xmlns:xlink="http://www.w3.org/1999/xlink" xlink:href="zookeys-845-153-g002.jpg" position="float" orientation="portrait" xlink:type="simple" id="oo_301562.jpg"/></fig><fig id="F3" position="float" orientation="portrait"><label>Figure 3.</label><caption><p><italic><tp:taxon-name><tp:taxon-name-part taxon-name-part-type="genus" reg="Montiphylax">Montiphylax</tp:taxon-name-part><tp:taxon-name-part taxon-name-part-type="species" reg="albus">albus</tp:taxon-name-part></tp:taxon-name></italic>. Larval legs (<bold>A–F</bold>) <bold>A</bold> right side prothoracic leg, anterior face <bold>B</bold> right side prothoracic leg, posterior face <bold>C</bold> right side mesothoracic leg, anterior face <bold>D</bold> right side mesothoracic leg, posterior face <bold>E</bold> right side metathoracic leg, anterior face <bold>F</bold> right side metathoracic leg, posterior face.</p></caption><graphic xmlns:xlink="http://www.w3.org/1999/xlink" xlink:href="zookeys-845-153-g003.jpg" position="float" orientation="portrait" xlink:type="simple" id="oo_301563.jpg"/></fig><fig id="F4" position="float" orientation="portrait"><label>Figure 4.</label><caption><p><italic><tp:taxon-name><tp:taxon-name-part taxon-name-part-type="genus" reg="Montiphylax">Montiphylax</tp:taxon-name-part></tp:taxon-name></italic>. Pupal and larval cases (<bold>A–D</bold>) <bold>A</bold><italic><tp:taxon-name><tp:taxon-name-part taxon-name-part-type="genus" reg="Montiphylax">M.</tp:taxon-name-part><tp:taxon-name-part taxon-name-part-type="species" reg="albus">albus</tp:taxon-name-part></tp:taxon-name></italic> pupa case, lateral <bold>B</bold><italic><tp:taxon-name><tp:taxon-name-part taxon-name-part-type="genus" reg="Montiphylax">M.</tp:taxon-name-part><tp:taxon-name-part taxon-name-part-type="species" reg="albus">albus</tp:taxon-name-part></tp:taxon-name></italic> larva case, lateral <bold>C</bold><italic><tp:taxon-name><tp:taxon-name-part taxon-name-part-type="genus" reg="Montiphylax">M.</tp:taxon-name-part><tp:taxon-name-part taxon-name-part-type="species" reg="antennatus">antennatus</tp:taxon-name-part></tp:taxon-name></italic> prepupa case, lateral <bold>D</bold><italic><tp:taxon-name><tp:taxon-name-part taxon-name-part-type="genus" reg="Montiphylax">M.</tp:taxon-name-part><tp:taxon-name-part taxon-name-part-type="species" reg="antennatus">antennatus</tp:taxon-name-part></tp:taxon-name></italic> larval case, lateral.</p></caption><graphic xmlns:xlink="http://www.w3.org/1999/xlink" xlink:href="zookeys-845-153-g004.jpg" position="float" orientation="portrait" xlink:type="simple" id="oo_301564.jpg"/></fig><p>Prothorax rust colored (in alcohol) like head; setae scattered, without distinct setal areas; in lateral view, slight transverse indentation approximately midlength; posterior margin thick and dark, with deep, preceding furrow; ventrally with a single, wide, short, prosternite between legs. Mesothorax paler than prothorax; setal areas nearly merged; posterior black margin extending along lateral margin nearly to anterior margin; ventral area with a linear row of small, dark, mesosclerites along each side of posterior margin. Dorsal metanotal setal areas on distinct sclerites, without additional setae on metonotal membrane. Ventrally, mesosternite with very pale linear row of small sclerites along each side of posterior margin, may be difficult to see, appearing as a row of indentations. Legs typical limnephiloid form with short, stout proleg and hind leg the longest. Meso and metafemur with two, long, dark setae ventrally and a <!--PageBreak -->row of very small, fine spinelike setae along entire ventral setal margin. Anterior face of meso and metafemur with numerous accessory setae; posterior face usually with one or two accessory setae.</p><p>First abdominal segment with numerous long setae anterior of dorsal spacing hump; lateral spacing hump with several small sclerites on dorsal margin and one larger sclerite along posterior margin; ventrally with numerous long setae and a pair of posterior setal warts on mature larvae. Chloride epithelia present ventromesally, much wider than long (<italic><tp:taxon-name><tp:taxon-name-part taxon-name-part-type="genus" reg="Montiphylax"/><tp:taxon-name-part taxon-name-part-type="species" reg="albus">albus</tp:taxon-name-part></tp:taxon-name></italic> 2–7 [n = 3]; <italic><tp:taxon-name><tp:taxon-name-part taxon-name-part-type="genus" reg="Montiphylax"/><tp:taxon-name-part taxon-name-part-type="species" reg="antennatus">antennatus</tp:taxon-name-part></tp:taxon-name></italic> 3–7 [n = 4]). Lateral fringe on segments 2–8 (<italic><tp:taxon-name><tp:taxon-name-part taxon-name-part-type="genus" reg="Montiphylax"/><tp:taxon-name-part taxon-name-part-type="species" reg="antennatus">antennatus</tp:taxon-name-part></tp:taxon-name></italic>), 3–8 (<italic><tp:taxon-name><tp:taxon-name-part taxon-name-part-type="genus" reg="Montiphylax"/><tp:taxon-name-part taxon-name-part-type="species" reg="albus">albus</tp:taxon-name-part></tp:taxon-name></italic>); segment 2 portion is very short. Forked lamellae absent. Gill clusters consist of single filaments dorsally on segment 2 through 5 or 6, ventrally on 2 through 5, lateral line gills absent.</p><p>Ninth tergite with 3–4 pairs of long setae and several additional shorter setae. Lateral sclerite of anal proleg without short, stout, pale setae. Anal claw with single dorsal accessory hook.</p><p>Pupal case of final instar slightly curved, non-tapered, wood and mineral, or all mineral construction. The limited larval material available indicates the earlier instars may build vegetation cases.</p><p><bold>Pupa</bold> (Fig. <xref ref-type="fig" rid="F5">5</xref>), (n = 4 <italic><tp:taxon-name><tp:taxon-name-part taxon-name-part-type="genus" reg="Montiphylax"/><tp:taxon-name-part taxon-name-part-type="species" reg="albus">albus</tp:taxon-name-part></tp:taxon-name></italic>). Labral setae long, with apices spirally twisted, not hooked. Mandibles triangular with apical half strongly tapered and flattened into an acute blade; mesal edge of blade slightly serrate. Antennal scape with a ventrolateral setal tuft and a single seta at the dorsal margin. Second antennal segment with a dorsal tuft. Antennae shorter than abdominal apex. Spined ridge of 1<sup>st</sup> abdominal tergite weak, linear with small scattered spines. Anterior hook plates present on abdominal tergites 3–7, with strong hooks directed posteriad. Small, oval posterior hook plates present on tergum 5. Abdominal lateral fringe present on segments 5–8. Anal processes elongate, slender, tubular, with patch of minute, dorsal spines at apex. Four long setae on each anal process; one located basally, and three apically.</p><fig id="F5" position="float" orientation="portrait"><label>Figure 5.</label><caption><p><italic><tp:taxon-name><tp:taxon-name-part taxon-name-part-type="genus" reg="Montiphylax">Montiphylax</tp:taxon-name-part><tp:taxon-name-part taxon-name-part-type="species" reg="albus">albus</tp:taxon-name-part></tp:taxon-name></italic>. Pupa (<bold>A–D</bold>) <bold>A</bold> head, anterior <bold>B</bold> abdomen, dorsal <bold>C</bold> 1<sup>st</sup> abdominal segment, dorsal <bold>D</bold> last abdominal segment, dorsal.</p></caption><graphic xmlns:xlink="http://www.w3.org/1999/xlink" xlink:href="zookeys-845-153-g005.jpg" position="float" orientation="portrait" xlink:type="simple" id="oo_301565.jpg"/></fig></tp:treatment-sec><tp:treatment-sec sec-type="etymology" id="SECID0EHWAE"><title>Etymology.</title><p><italic><tp:taxon-name><tp:taxon-name-part taxon-name-part-type="genus" reg="Montiphylax">Montiphylax</tp:taxon-name-part></tp:taxon-name></italic> from the Latin <italic>montis</italic> (mountain) and the Greek <italic>phylax</italic> (guard), referring to the mountainous habitat of this genus.</p></tp:treatment-sec><tp:treatment-sec sec-type="Differential diagnosis of the Montiphylax species" id="SECID0EYWAE"><title>Differential diagnosis of the <tp:taxon-name><tp:taxon-name-part taxon-name-part-type="genus" reg="Montiphylax">Montiphylax</tp:taxon-name-part></tp:taxon-name> species.</title><p>The male of <italic><tp:taxon-name><tp:taxon-name-part taxon-name-part-type="genus" reg="Montiphylax">M.</tp:taxon-name-part><tp:taxon-name-part taxon-name-part-type="species" reg="antennatus">antennatus</tp:taxon-name-part></tp:taxon-name></italic> is distinguished from <italic><tp:taxon-name><tp:taxon-name-part taxon-name-part-type="genus" reg="Montiphylax">M.</tp:taxon-name-part><tp:taxon-name-part taxon-name-part-type="species" reg="albus">albus</tp:taxon-name-part></tp:taxon-name></italic> and <italic><tp:taxon-name><tp:taxon-name-part taxon-name-part-type="genus" reg="Montiphylax">M.</tp:taxon-name-part><tp:taxon-name-part taxon-name-part-type="species" reg="thor">thor</tp:taxon-name-part></tp:taxon-name></italic> by the long, narrow superior appendages in lateral view and the blunt paramere apex. The <italic><tp:taxon-name><tp:taxon-name-part taxon-name-part-type="genus" reg="Montiphylax">M.</tp:taxon-name-part><tp:taxon-name-part taxon-name-part-type="species" reg="thor">thor</tp:taxon-name-part></tp:taxon-name></italic> superior appendage has a wide base, appearing more triangular in lateral view. The superior appendage of <italic><tp:taxon-name><tp:taxon-name-part taxon-name-part-type="genus" reg="Montiphylax">M.</tp:taxon-name-part><tp:taxon-name-part taxon-name-part-type="species" reg="albus">albus</tp:taxon-name-part></tp:taxon-name></italic> is shorter than either <italic><tp:taxon-name><tp:taxon-name-part taxon-name-part-type="genus" reg="Montiphylax">M.</tp:taxon-name-part><tp:taxon-name-part taxon-name-part-type="species" reg="antennatus">antennatus</tp:taxon-name-part></tp:taxon-name></italic> or <italic><tp:taxon-name><tp:taxon-name-part taxon-name-part-type="genus" reg="Montiphylax">M.</tp:taxon-name-part><tp:taxon-name-part taxon-name-part-type="species" reg="thor">thor</tp:taxon-name-part></tp:taxon-name></italic> although wide at the base like <italic><tp:taxon-name><tp:taxon-name-part taxon-name-part-type="genus" reg="Montiphylax">M.</tp:taxon-name-part><tp:taxon-name-part taxon-name-part-type="species" reg="thor">thor</tp:taxon-name-part></tp:taxon-name></italic>. In lateral view, the paramere apex of <italic><tp:taxon-name><tp:taxon-name-part taxon-name-part-type="genus" reg="Montiphylax">M.</tp:taxon-name-part><tp:taxon-name-part taxon-name-part-type="species" reg="albus">albus</tp:taxon-name-part></tp:taxon-name></italic> and <italic><tp:taxon-name><tp:taxon-name-part taxon-name-part-type="genus" reg="Montiphylax">M.</tp:taxon-name-part><tp:taxon-name-part taxon-name-part-type="species" reg="thor">thor</tp:taxon-name-part></tp:taxon-name></italic> is acute; in <italic><tp:taxon-name><tp:taxon-name-part taxon-name-part-type="genus" reg="Montiphylax">M.</tp:taxon-name-part><tp:taxon-name-part taxon-name-part-type="species" reg="albus">albus</tp:taxon-name-part></tp:taxon-name></italic> the paramere apex is downturned while it is upturned in <italic><tp:taxon-name><tp:taxon-name-part taxon-name-part-type="genus" reg="Montiphylax">M.</tp:taxon-name-part><tp:taxon-name-part taxon-name-part-type="species" reg="antennatus">antennatus</tp:taxon-name-part></tp:taxon-name></italic> and <italic><tp:taxon-name><tp:taxon-name-part taxon-name-part-type="genus" reg="Montiphylax">M.</tp:taxon-name-part><tp:taxon-name-part taxon-name-part-type="species" reg="thor">thor</tp:taxon-name-part></tp:taxon-name></italic>.</p><p>The female of <italic><tp:taxon-name><tp:taxon-name-part taxon-name-part-type="genus" reg="Montiphylax">M.</tp:taxon-name-part><tp:taxon-name-part taxon-name-part-type="species" reg="antennatus">antennatus</tp:taxon-name-part></tp:taxon-name></italic> is separated from <italic><tp:taxon-name><tp:taxon-name-part taxon-name-part-type="genus" reg="Montiphylax">M.</tp:taxon-name-part><tp:taxon-name-part taxon-name-part-type="species" reg="albus">albus</tp:taxon-name-part></tp:taxon-name></italic> by the round anterior margin of the vaginal apparatus that is more quadrate in <italic><tp:taxon-name><tp:taxon-name-part taxon-name-part-type="genus" reg="Montiphylax">M.</tp:taxon-name-part><tp:taxon-name-part taxon-name-part-type="species" reg="albus">albus</tp:taxon-name-part></tp:taxon-name></italic> in ventral view. The female of <italic><tp:taxon-name><tp:taxon-name-part taxon-name-part-type="genus" reg="Montiphylax">M.</tp:taxon-name-part><tp:taxon-name-part taxon-name-part-type="species" reg="thor">thor</tp:taxon-name-part></tp:taxon-name></italic> is unknown. The pupa of only <italic><tp:taxon-name><tp:taxon-name-part taxon-name-part-type="genus" reg="Montiphylax">M.</tp:taxon-name-part><tp:taxon-name-part taxon-name-part-type="species" reg="albus">albus</tp:taxon-name-part></tp:taxon-name></italic> is known.</p><p>The lateral setal fringe of <italic><tp:taxon-name><tp:taxon-name-part taxon-name-part-type="genus" reg="Montiphylax">M.</tp:taxon-name-part><tp:taxon-name-part taxon-name-part-type="species" reg="antennatus">antennatus</tp:taxon-name-part></tp:taxon-name></italic> larvae originates on the posterior margin of the 2<sup>rd</sup> abdominal segment while the lateral fringe of <italic><tp:taxon-name><tp:taxon-name-part taxon-name-part-type="genus" reg="Montiphylax">M.</tp:taxon-name-part><tp:taxon-name-part taxon-name-part-type="species" reg="albus">albus</tp:taxon-name-part></tp:taxon-name></italic> starts at the anterior margin of the 3<sup>rd</sup> segment. The larva of <italic><tp:taxon-name><tp:taxon-name-part taxon-name-part-type="genus" reg="Montiphylax">M.</tp:taxon-name-part><tp:taxon-name-part taxon-name-part-type="species" reg="thor">thor</tp:taxon-name-part></tp:taxon-name></italic> is unknown.</p><!--PageBreak --></tp:treatment-sec><tp:treatment-sec><!--Section generated to contain objects referenced in tp:taxon-treatment.--><fig id="F6" position="float" orientation="portrait"><label>Figure 6.</label><caption><p><italic><tp:taxon-name><tp:taxon-name-part taxon-name-part-type="genus" reg="Montiphylax">Montiphylax</tp:taxon-name-part><tp:taxon-name-part taxon-name-part-type="species" reg="antennatus">antennatus.</tp:taxon-name-part></tp:taxon-name></italic> Male <bold>(A–F) A</bold> genitalia, left lateral <bold>B</bold> genitalia, caudal <bold>C</bold> genitalia, dorsal <bold>D</bold> genitalia, ventral <bold>E</bold> aedeagus, left lateral <bold>F</bold> aedeagus, dorsal.</p></caption><graphic xmlns:xlink="http://www.w3.org/1999/xlink" xlink:href="zookeys-845-153-g006.jpg" position="float" orientation="portrait" xlink:type="simple" id="oo_301566.jpg"/></fig><fig id="F7" position="float" orientation="portrait"><label>Figure 7.</label><caption><p><italic><tp:taxon-name><tp:taxon-name-part taxon-name-part-type="genus" reg="Montiphylax">Montiphylax</tp:taxon-name-part><tp:taxon-name-part taxon-name-part-type="species" reg="antennatus">antennatus</tp:taxon-name-part></tp:taxon-name></italic>. Female <bold>(A–F) A</bold> genitalia, left lateral <bold>B</bold> 5<sup>th</sup> sternite, left lateral <bold>C</bold> genitalia, dorsal <bold>D</bold> genitalia, ventral <bold>E</bold> genitalia, left lateral <bold>F</bold> genitalia, ventral.</p></caption><graphic xmlns:xlink="http://www.w3.org/1999/xlink" xlink:href="zookeys-845-153-g007.jpg" position="float" orientation="portrait" xlink:type="simple" id="oo_301567.jpg"/></fig><fig id="F8" position="float" orientation="portrait"><label>Figure 8.</label><caption><p><italic><tp:taxon-name><tp:taxon-name-part taxon-name-part-type="genus" reg="Montiphylax">Montiphylax</tp:taxon-name-part><tp:taxon-name-part taxon-name-part-type="species" reg="thor">thor</tp:taxon-name-part></tp:taxon-name></italic>. Male <bold>(A–F) A</bold> genitalia, left lateral <bold>B</bold> genitalia, caudal <bold>C</bold> genitalia, dorsal <bold>D</bold> genitalia, ventral <bold>E</bold> aedeagus, left lateral <bold>F</bold> aedeagus, dorsal.</p></caption><graphic xmlns:xlink="http://www.w3.org/1999/xlink" xlink:href="zookeys-845-153-g008.jpg" position="float" orientation="portrait" xlink:type="simple" id="oo_301568.jpg"/></fig><fig id="F9" position="float" orientation="portrait"><label>Figure 9.</label><caption><p><italic><tp:taxon-name><tp:taxon-name-part taxon-name-part-type="genus" reg="Montiphylax">Montiphylax</tp:taxon-name-part><tp:taxon-name-part taxon-name-part-type="species" reg="albus">albus</tp:taxon-name-part></tp:taxon-name></italic>. Male <bold>(A–G) A</bold> genitalia, left lateral <bold>B</bold> genitalia, caudal <bold>C</bold> genitalia, dorsal <bold>D</bold> genitalia, ventral <bold>E</bold> aedeagus, left lateral <bold>F</bold> aedeagus, dorsal <bold>G</bold> aedeagus, ventral.</p></caption><graphic xmlns:xlink="http://www.w3.org/1999/xlink" xlink:href="zookeys-845-153-g009.jpg" position="float" orientation="portrait" xlink:type="simple" id="oo_301569.jpg"/></fig><fig id="F10" position="float" orientation="portrait"><label>Figure 10.</label><caption><p><italic><tp:taxon-name><tp:taxon-name-part taxon-name-part-type="genus" reg="Montiphylax">Montiphylax</tp:taxon-name-part><tp:taxon-name-part taxon-name-part-type="species" reg="albus">albus</tp:taxon-name-part></tp:taxon-name></italic>. Female <bold>(A–D) A</bold> genitalia, left lateral <bold>B</bold> genitalia, dorsal <bold>C</bold> genitalia, ventral <bold>D</bold> genitalia, ventral.</p></caption><graphic xmlns:xlink="http://www.w3.org/1999/xlink" xlink:href="zookeys-845-153-g010.jpg" position="float" orientation="portrait" xlink:type="simple" id="oo_301570.jpg"/></fig></tp:treatment-sec></tp:taxon-treatment>
