# Supplementary material for: Montiphylax, (Trichoptera, Limnephilidae), a new genus to accommodate the western North American species: Stenophylaxantennatus Banks, 1900, Philocascathor Nimmo, 1971, and Philocascaalba Nimmo, 1977
Source: Zookeys. 2019 May 15;845:153–80. doi: 10.3897/zookeys.845.31155 (PMC6531421; doi:10.3897/zookeys.845.31155)
Supplement: XML Treatment for Montiphylax antennatus [file zookeys.845.31155-treatment2.xml]

<!DOCTYPE tp:taxon-treatment
  PUBLIC "-//TaxonX//DTD Taxonomic Treatment Publishing DTD v0 20100105//EN" "tax-treatment-NSO.dtd">
<tp:taxon-treatment xmlns:tp="http://www.plazi.org/taxpub"><tp:treatment-meta><kwd-group><label>Taxon classification</label><kwd><named-content xmlns:xlink="http://www.w3.org/1999/xlink" content-type="kingdom">Animalia</named-content></kwd><kwd><named-content xmlns:xlink="http://www.w3.org/1999/xlink" content-type="order">Trichoptera</named-content></kwd><kwd><named-content xmlns:xlink="http://www.w3.org/1999/xlink" content-type="family">Limnephilidae</named-content></kwd></kwd-group><mixed-citation publication-type="journal"><person-group><name><surname>Ruiter</surname><given-names>David E.</given-names></name><name><surname>Mutch</surname><given-names>Robert A.</given-names></name></person-group><article-title><italic><tp:taxon-name><tp:taxon-name-part taxon-name-part-type="genus" reg="Montiphylax">Montiphylax</tp:taxon-name-part></tp:taxon-name></italic>, (<tp:taxon-name><tp:taxon-name-part taxon-name-part-type="order">Trichoptera</tp:taxon-name-part></tp:taxon-name>, <tp:taxon-name><tp:taxon-name-part taxon-name-part-type="family">Limnephilidae</tp:taxon-name-part></tp:taxon-name>), a new genus to accommodate the western North American species: <italic><tp:taxon-name><tp:taxon-name-part taxon-name-part-type="genus" reg="Stenophylax">Stenophylax</tp:taxon-name-part><tp:taxon-name-part taxon-name-part-type="species" reg="antennatus">antennatus</tp:taxon-name-part></tp:taxon-name></italic> Banks, 1900, <italic><tp:taxon-name><tp:taxon-name-part taxon-name-part-type="genus" reg="Philocasca">Philocasca</tp:taxon-name-part><tp:taxon-name-part taxon-name-part-type="species" reg="thor">thor</tp:taxon-name-part></tp:taxon-name></italic> Nimmo, 1971, and <italic><tp:taxon-name><tp:taxon-name-part taxon-name-part-type="genus" reg="Philocasca">Philocasca</tp:taxon-name-part><tp:taxon-name-part taxon-name-part-type="species" reg="alba">alba</tp:taxon-name-part></tp:taxon-name></italic> Nimmo, 1977</article-title><source>Zookeys</source><day>15</day><month>5</month><year>2019</year><volume>845</volume><fpage>153</fpage><lpage>180</lpage><pub-id pub-id-type="doi">10.3897/zookeys.845.31155</pub-id></mixed-citation></tp:treatment-meta><tp:nomenclature><tp:taxon-name>
              <tp:taxon-name-part taxon-name-part-type="genus" reg="Montiphylax">Montiphylax</tp:taxon-name-part>
              <tp:taxon-name-part taxon-name-part-type="species" reg="antennatus">antennatus</tp:taxon-name-part>
            </tp:taxon-name><tp:taxon-authority>(Banks, 1900)</tp:taxon-authority><xref ref-type="fig" rid="F1">Figures 1</xref><xref ref-type="fig" rid="F4">, 4C, D</xref><xref ref-type="fig" rid="F6">, 6</xref><xref ref-type="fig" rid="F7">, 7</xref><!--PageBreak --><tp:nomenclature-citation-list><tp:nomenclature-citation><tp:taxon-name>
                  <tp:taxon-name-part taxon-name-part-type="genus" reg="Stenophylax">Stenophylax</tp:taxon-name-part>
                  <tp:taxon-name-part taxon-name-part-type="species" reg="antennatus">antennatus</tp:taxon-name-part>
                </tp:taxon-name><comment>Banks, 1900: 254–255 (male description) Washington.</comment></tp:nomenclature-citation><tp:nomenclature-citation><tp:taxon-name>
                  <tp:taxon-name-part taxon-name-part-type="genus" reg="Anisogamus">Anisogamus</tp:taxon-name-part>
                  <tp:taxon-name-part taxon-name-part-type="species" reg="antennatus">antennatus</tp:taxon-name-part>
                </tp:taxon-name><comment>Milne, 1935: 29; Banks, 1943: 350, fig. 41 and 50 (describes 2<sup>nd</sup> specimen from Wallace, Idaho. This Idaho specimen is <tp:taxon-name><tp:taxon-name-part taxon-name-part-type="genus" reg="Montiphylax">M.</tp:taxon-name-part><tp:taxon-name-part taxon-name-part-type="species" reg="thor">thor</tp:taxon-name-part></tp:taxon-name>, see discussion below.).</comment></tp:nomenclature-citation><tp:nomenclature-citation><tp:taxon-name>
                  <tp:taxon-name-part taxon-name-part-type="genus" reg="Stenophylax">Stenophylax</tp:taxon-name-part>
                  <tp:taxon-name-part taxon-name-part-type="species" reg="antennatus">antennatus</tp:taxon-name-part>
                </tp:taxon-name><comment>Ross, 1944: 299.</comment></tp:nomenclature-citation><tp:nomenclature-citation><tp:taxon-name>
                  <tp:taxon-name-part taxon-name-part-type="genus" reg="Philocasca">Philocasca</tp:taxon-name-part>
                  <tp:taxon-name-part taxon-name-part-type="species" reg="antennata">antennata</tp:taxon-name-part>
                </tp:taxon-name><comment>Schmid, 1955: 201; Flint, 1966: 379, fig. 2m, n; Wiggins &amp; Anderson, 1968: 74; Wiggins, 1977: 274; Mutch, 1981: 223; Wiggins, 1996: 338; Schmid, 1998: 121; Ruiter et al., 2005: 162; Blinn &amp; Ruiter, 2013: 292.</comment></tp:nomenclature-citation></tp:nomenclature-citation-list></tp:nomenclature><tp:treatment-sec sec-type="description" id="SECID0EJCAG"><title>Description.</title><p>Head to wingtip length: male 19–21 mm (n = 5); female 19–21 mm (n = 5).</p><p>Male genitalia (Fig. <xref ref-type="fig" rid="F6">6</xref>): 8<sup>th</sup> tergite without dorsal modified spines or projections. Ninth segment annular with tergite narrow and strap-like, directed distad dorsally resulting in slightly sigmoid anterior margin of 9<sup>th</sup> in lateral view; remainder of 9<sup>th</sup> broad in lateral view, directed downward at approximately a 45 degree angle from the narrow tergite; inferior appendages appearing separated from 9<sup>th</sup>. In caudal view, inferior appendages slightly cupped around phallic apparatus and slightly separated mesally. Tenth segment cupped anteriorly, appearing as two, slightly fused hemispheres extending broadly anteriad within the 9<sup>th</sup>. Superior appendage nearly twice as long as tall in lateral view. Intermediate appendages arise ventrally, strongly sclerotized and extending as two long, tapered, parallel projections, curving downward at apex. In caudal view, below the intermediate appendages are paired, curved, narrow projections nearly surrounding the anus. Phallus large, with strongly sclerotized phallicata; membranous endophallus with dorsal, strongly sclerotized band, projected upward and distad apically; strong, thick parameres originate at the base of the dorsal band, extend distally; tapering to blunt, rounded apex in lateral view and slight curved upward throughout. Parameres originate dorsolaterally and extend posteriorly over 3 times as long as wide; thick throughout, ending in blunt, rounded apex in dorsal view. The aedeagus apex a sclerotized tube within an extensile sheath; ending in the bottom of a posteriorly directed sclerotized cup.</p><fig id="F6" position="float" orientation="portrait"><label>Figure 6.</label><caption><p><italic><tp:taxon-name><tp:taxon-name-part taxon-name-part-type="genus" reg="Montiphylax">Montiphylax</tp:taxon-name-part><tp:taxon-name-part taxon-name-part-type="species" reg="antennatus">antennatus.</tp:taxon-name-part></tp:taxon-name></italic> Male <bold>(A–F) A</bold> genitalia, left lateral <bold>B</bold> genitalia, caudal <bold>C</bold> genitalia, dorsal <bold>D</bold> genitalia, ventral <bold>E</bold> aedeagus, left lateral <bold>F</bold> aedeagus, dorsal.</p></caption><graphic xmlns:xlink="http://www.w3.org/1999/xlink" xlink:href="zookeys-845-153-g006.jpg" position="float" orientation="portrait" xlink:type="simple" id="oo_301566.jpg"/></fig><p>Allotype female genitalia (Fig. <xref ref-type="fig" rid="F7">7</xref>): 9<sup>th</sup> segment fused laterally and incomplete ventrally, separated ventrally by broad supragenital plate. Ninth fused with 10<sup>th</sup>; 9<sup>th</sup> tergite ca. half as long as 10<sup>th</sup> in lateral view; in lateral view 10<sup>th</sup> with dorsal and ventral margins slightly tapered throughout to rounded apex. In dorsal view, 10<sup>th</sup> cleft less than half the distance to base. In lateral view, ventrolateral corners of 9<sup>th</sup> extend distally beyond remainder of 9<sup>th</sup>; acute at apex and directed inward in ventral view. The medial lobe of the vulval scale short, shorter than lateral lobes, longer than wide. The vaginal apparatus, in lateral view, rectangular, ca. twice as long as tall; in ventral view, egg-shaped with smoothly rounded anterior margin.</p><fig id="F7" position="float" orientation="portrait"><label>Figure 7.</label><caption><p><italic><tp:taxon-name><tp:taxon-name-part taxon-name-part-type="genus" reg="Montiphylax">Montiphylax</tp:taxon-name-part><tp:taxon-name-part taxon-name-part-type="species" reg="antennatus">antennatus</tp:taxon-name-part></tp:taxon-name></italic>. Female <bold>(A–F) A</bold> genitalia, left lateral <bold>B</bold> 5<sup>th</sup> sternite, left lateral <bold>C</bold> genitalia, dorsal <bold>D</bold> genitalia, ventral <bold>E</bold> genitalia, left lateral <bold>F</bold> genitalia, ventral.</p></caption><graphic xmlns:xlink="http://www.w3.org/1999/xlink" xlink:href="zookeys-845-153-g007.jpg" position="float" orientation="portrait" xlink:type="simple" id="oo_301567.jpg"/></fig><!--PageBreak --></tp:treatment-sec><tp:treatment-sec sec-type="material" id="SECID0E6FAG"><title>Material examined.</title><p>WA: Whatcom County, stream near Heather Meadow Information Center on Artist Point Road, D.W. Blinn, 28 July 2009, blacklight trap, 2M; stream on Fire and Ice Trail, near top of Mt. Baker Highway, <named-content xmlns:xlink="http://www.w3.org/1999/xlink" content-type="dwc:verbatimCoordinates" xlink:type="simple"><named-content content-type="geo-json" specific-use="{&#34;type&#34;:&#34;Point&#34;,&#34;coordinates&#34;:[-121.687950,48.855860]}" id="NCID0EIGAG" xlink:type="simple">48.85586 –121.68795</named-content></named-content>, <!--PageBreak --><!--PageBreak -->D.W. Blinn, 13 August 2012, 2L, 1M, 1F; spring stream, ca. 150 feet southeast of outhouse at Mt. Baker Information Center parking lot, near top of Highway 542, <named-content xmlns:xlink="http://www.w3.org/1999/xlink" content-type="dwc:verbatimCoordinates" xlink:type="simple"><named-content content-type="geo-json" specific-use="{&#34;type&#34;:&#34;Point&#34;,&#34;coordinates&#34;:[-121.685430,48.853780]}" id="NCID0ETGAG" xlink:type="simple">48.85378 –121.68543</named-content></named-content>, D.E. Ruiter, 5 August 2012, 1L; meltwater stream on Fire and Ice trail, in Heather Meadows, Mt. Baker, D.W. Blinn, 31 July 2009, 13M, 3F (2M to National Museum of Natural History; 2M, 1F to S. Chuluunbat; 1M, 1F to Canadian National Collection, remainder in D.E. Ruiter personal collection); Terminal Lake on Mt. Baker Highway, D. W. Blinn, black light trap, 28 July 2009, 1M.</p><!--PageBreak --><!--PageBreak --><!--PageBreak --><!--PageBreak --></tp:treatment-sec><tp:treatment-sec><!--Section generated to contain objects referenced in tp:taxon-treatment.--><fig id="F1" position="float" orientation="portrait"><label>Figure 1.</label><caption><p><italic><tp:taxon-name><tp:taxon-name-part taxon-name-part-type="genus" reg="Montiphylax">Montiphylax</tp:taxon-name-part><tp:taxon-name-part taxon-name-part-type="species" reg="antennatus">antennatus.</tp:taxon-name-part></tp:taxon-name></italic> Male (<bold>A–E</bold>) <bold>A</bold> right side forewing, dorsal <bold>B</bold> right side hindwing, dorsal <bold>C</bold> head, dorsal <bold>D</bold> head, anterior <bold>E</bold> prothorax and mesothorax, dorsal.</p></caption><graphic xmlns:xlink="http://www.w3.org/1999/xlink" xlink:href="zookeys-845-153-g001.jpg" position="float" orientation="portrait" xlink:type="simple" id="oo_301561.jpg"/></fig><fig id="F4" position="float" orientation="portrait"><label>Figure 4.</label><caption><p><italic><tp:taxon-name><tp:taxon-name-part taxon-name-part-type="genus" reg="Montiphylax">Montiphylax</tp:taxon-name-part></tp:taxon-name></italic>. Pupal and larval cases (<bold>A–D</bold>) <bold>A</bold><italic><tp:taxon-name><tp:taxon-name-part taxon-name-part-type="genus" reg="Montiphylax">M.</tp:taxon-name-part><tp:taxon-name-part taxon-name-part-type="species" reg="albus">albus</tp:taxon-name-part></tp:taxon-name></italic> pupa case, lateral <bold>B</bold><italic><tp:taxon-name><tp:taxon-name-part taxon-name-part-type="genus" reg="Montiphylax">M.</tp:taxon-name-part><tp:taxon-name-part taxon-name-part-type="species" reg="albus">albus</tp:taxon-name-part></tp:taxon-name></italic> larva case, lateral <bold>C</bold><italic><tp:taxon-name><tp:taxon-name-part taxon-name-part-type="genus" reg="Montiphylax">M.</tp:taxon-name-part><tp:taxon-name-part taxon-name-part-type="species" reg="antennatus">antennatus</tp:taxon-name-part></tp:taxon-name></italic> prepupa case, lateral <bold>D</bold><italic><tp:taxon-name><tp:taxon-name-part taxon-name-part-type="genus" reg="Montiphylax">M.</tp:taxon-name-part><tp:taxon-name-part taxon-name-part-type="species" reg="antennatus">antennatus</tp:taxon-name-part></tp:taxon-name></italic> larval case, lateral.</p></caption><graphic xmlns:xlink="http://www.w3.org/1999/xlink" xlink:href="zookeys-845-153-g004.jpg" position="float" orientation="portrait" xlink:type="simple" id="oo_301564.jpg"/></fig></tp:treatment-sec></tp:taxon-treatment>
