# Supplementary material for: Montiphylax, (Trichoptera, Limnephilidae), a new genus to accommodate the western North American species: Stenophylaxantennatus Banks, 1900, Philocascathor Nimmo, 1971, and Philocascaalba Nimmo, 1977
Source: Zookeys. 2019 May 15;845:153–80. doi: 10.3897/zookeys.845.31155 (PMC6531421; doi:10.3897/zookeys.845.31155)
Supplement: XML Treatment for Montiphylax thor [file zookeys.845.31155-treatment3.xml]

<!DOCTYPE tp:taxon-treatment
  PUBLIC "-//TaxonX//DTD Taxonomic Treatment Publishing DTD v0 20100105//EN" "tax-treatment-NSO.dtd">
<tp:taxon-treatment xmlns:tp="http://www.plazi.org/taxpub"><tp:treatment-meta><kwd-group><label>Taxon classification</label><kwd><named-content xmlns:xlink="http://www.w3.org/1999/xlink" content-type="kingdom">Animalia</named-content></kwd><kwd><named-content xmlns:xlink="http://www.w3.org/1999/xlink" content-type="order">Trichoptera</named-content></kwd><kwd><named-content xmlns:xlink="http://www.w3.org/1999/xlink" content-type="family">Limnephilidae</named-content></kwd></kwd-group><mixed-citation publication-type="journal"><person-group><name><surname>Ruiter</surname><given-names>David E.</given-names></name><name><surname>Mutch</surname><given-names>Robert A.</given-names></name></person-group><article-title><italic><tp:taxon-name><tp:taxon-name-part taxon-name-part-type="genus" reg="Montiphylax">Montiphylax</tp:taxon-name-part></tp:taxon-name></italic>, (<tp:taxon-name><tp:taxon-name-part taxon-name-part-type="order">Trichoptera</tp:taxon-name-part></tp:taxon-name>, <tp:taxon-name><tp:taxon-name-part taxon-name-part-type="family">Limnephilidae</tp:taxon-name-part></tp:taxon-name>), a new genus to accommodate the western North American species: <italic><tp:taxon-name><tp:taxon-name-part taxon-name-part-type="genus" reg="Stenophylax">Stenophylax</tp:taxon-name-part><tp:taxon-name-part taxon-name-part-type="species" reg="antennatus">antennatus</tp:taxon-name-part></tp:taxon-name></italic> Banks, 1900, <italic><tp:taxon-name><tp:taxon-name-part taxon-name-part-type="genus" reg="Philocasca">Philocasca</tp:taxon-name-part><tp:taxon-name-part taxon-name-part-type="species" reg="thor">thor</tp:taxon-name-part></tp:taxon-name></italic> Nimmo, 1971, and <italic><tp:taxon-name><tp:taxon-name-part taxon-name-part-type="genus" reg="Philocasca">Philocasca</tp:taxon-name-part><tp:taxon-name-part taxon-name-part-type="species" reg="alba">alba</tp:taxon-name-part></tp:taxon-name></italic> Nimmo, 1977</article-title><source>Zookeys</source><day>15</day><month>5</month><year>2019</year><volume>845</volume><fpage>153</fpage><lpage>180</lpage><pub-id pub-id-type="doi">10.3897/zookeys.845.31155</pub-id></mixed-citation></tp:treatment-meta><tp:nomenclature><tp:taxon-name>
              <tp:taxon-name-part taxon-name-part-type="genus" reg="Montiphylax">Montiphylax</tp:taxon-name-part>
              <tp:taxon-name-part taxon-name-part-type="species" reg="thor">thor</tp:taxon-name-part>
            </tp:taxon-name><tp:taxon-authority>(Nimmo, 1971)</tp:taxon-authority><xref ref-type="fig" rid="F7">Figure 7</xref><xref ref-type="fig" rid="F8">, 8</xref><tp:nomenclature-citation-list><tp:nomenclature-citation><tp:taxon-name>
                  <tp:taxon-name-part taxon-name-part-type="genus" reg="Philocasca">Philocasca</tp:taxon-name-part>
                  <tp:taxon-name-part taxon-name-part-type="species" reg="thor">thor</tp:taxon-name-part>
                </tp:taxon-name><comment>Nimmo, 1971: 147–148, figs 143a, b, 545–547, 653.</comment></tp:nomenclature-citation></tp:nomenclature-citation-list></tp:nomenclature><tp:treatment-sec sec-type="notes" id="SECID0EVIAG"><title>Notes.</title><p><xref ref-type="bibr" rid="B18">Nimmo (1971)</xref> described <italic><tp:taxon-name><tp:taxon-name-part taxon-name-part-type="genus" reg="Montiphylax">M.</tp:taxon-name-part><tp:taxon-name-part taxon-name-part-type="species" reg="thor">thor</tp:taxon-name-part></tp:taxon-name></italic> from a single specimen collected within Jasper National Park, Alberta. The Barcode of Life project has collected additional males from the Willmore Wilderness in Alberta, ca. 150 km northwest of the <italic><tp:taxon-name><tp:taxon-name-part taxon-name-part-type="genus" reg="Montiphylax">M.</tp:taxon-name-part><tp:taxon-name-part taxon-name-part-type="species" reg="thor">thor</tp:taxon-name-part></tp:taxon-name></italic> type locality. This Barcode of Life material was compared to the <italic><tp:taxon-name><tp:taxon-name-part taxon-name-part-type="genus" reg="Montiphylax">M.</tp:taxon-name-part><tp:taxon-name-part taxon-name-part-type="species" reg="thor">thor</tp:taxon-name-part></tp:taxon-name></italic> holotype and found to be the same. To date, females or larvae of <italic><tp:taxon-name><tp:taxon-name-part taxon-name-part-type="genus" reg="Montiphylax">M.</tp:taxon-name-part><tp:taxon-name-part taxon-name-part-type="species" reg="thor">thor</tp:taxon-name-part></tp:taxon-name></italic> have not been located.</p><p><xref ref-type="bibr" rid="B34">Wiggins and Anderson (1968)</xref> mentioned the dark ventral surface of the <italic><tp:taxon-name><tp:taxon-name-part taxon-name-part-type="genus" reg="Montiphylax">M.</tp:taxon-name-part><tp:taxon-name-part taxon-name-part-type="species" reg="antennatus">antennatus</tp:taxon-name-part></tp:taxon-name></italic> scape described by <xref ref-type="bibr" rid="B3">Banks (1900)</xref> was absent on the Idaho <italic><tp:taxon-name><tp:taxon-name-part taxon-name-part-type="genus" reg="Montiphylax">M.</tp:taxon-name-part><tp:taxon-name-part taxon-name-part-type="species" reg="antennatus">antennatus</tp:taxon-name-part></tp:taxon-name></italic> specimen that <xref ref-type="bibr" rid="B4">Banks (1943)</xref> described, implying it was present on the <italic><tp:taxon-name><tp:taxon-name-part taxon-name-part-type="genus" reg="Montiphylax">M.</tp:taxon-name-part><tp:taxon-name-part taxon-name-part-type="species" reg="antennatus">antennatus</tp:taxon-name-part></tp:taxon-name></italic> type. The darker ventral surface of the antennal scape is present on the Mt. Baker <italic><tp:taxon-name><tp:taxon-name-part taxon-name-part-type="genus" reg="Montiphylax">M.</tp:taxon-name-part><tp:taxon-name-part taxon-name-part-type="species" reg="antennatus">antennatus</tp:taxon-name-part></tp:taxon-name></italic> males and females examined here. However, it is absent on our <italic><tp:taxon-name><tp:taxon-name-part taxon-name-part-type="genus" reg="Montiphylax">M.</tp:taxon-name-part><tp:taxon-name-part taxon-name-part-type="species" reg="albus">albus</tp:taxon-name-part></tp:taxon-name></italic> material, that have a concolorous scape. <italic><tp:taxon-name><tp:taxon-name-part taxon-name-part-type="genus" reg="Montiphylax">Montiphylax</tp:taxon-name-part><tp:taxon-name-part taxon-name-part-type="species" reg="thor">thor</tp:taxon-name-part></tp:taxon-name></italic> males have a darkened scape with the ventral surface pale - the exact opposite coloration pattern from <italic><tp:taxon-name><tp:taxon-name-part taxon-name-part-type="genus" reg="Montiphylax">M.</tp:taxon-name-part><tp:taxon-name-part taxon-name-part-type="species" reg="antennatus">antennatus</tp:taxon-name-part></tp:taxon-name></italic>. The <xref ref-type="bibr" rid="B4">Banks (1943)</xref> Idaho specimen was examined and it has the light ventral surface of the scape and upturned, acute parameres of <italic><tp:taxon-name><tp:taxon-name-part taxon-name-part-type="genus" reg="Montiphylax">M.</tp:taxon-name-part><tp:taxon-name-part taxon-name-part-type="species" reg="thor">thor</tp:taxon-name-part></tp:taxon-name></italic>. Neither <xref ref-type="bibr" rid="B4">Banks (1943)</xref> nor <xref ref-type="bibr" rid="B34">Wiggins and Anderson (1968)</xref> recognized this Idaho specimen as a new species. Our genetic comparisons of <italic><tp:taxon-name><tp:taxon-name-part taxon-name-part-type="genus" reg="Montiphylax">M.</tp:taxon-name-part><tp:taxon-name-part taxon-name-part-type="species" reg="antennatus">antennatus</tp:taxon-name-part></tp:taxon-name></italic> and <italic><tp:taxon-name><tp:taxon-name-part taxon-name-part-type="genus" reg="Montiphylax">M.</tp:taxon-name-part><tp:taxon-name-part taxon-name-part-type="species" reg="thor">thor</tp:taxon-name-part></tp:taxon-name></italic> also support Nimmo’s conclusion that <italic><tp:taxon-name><tp:taxon-name-part taxon-name-part-type="genus" reg="Montiphylax">M.</tp:taxon-name-part><tp:taxon-name-part taxon-name-part-type="species" reg="thor">thor</tp:taxon-name-part></tp:taxon-name></italic> is a valid species. Our determination that the <xref ref-type="bibr" rid="B4">Banks (1943)</xref> Wallace, Idaho, record represents <italic><tp:taxon-name><tp:taxon-name-part taxon-name-part-type="genus" reg="Montiphylax">M.</tp:taxon-name-part><tp:taxon-name-part taxon-name-part-type="species" reg="thor">thor</tp:taxon-name-part></tp:taxon-name></italic> extends the <italic><tp:taxon-name><tp:taxon-name-part taxon-name-part-type="genus" reg="Montiphylax">M.</tp:taxon-name-part><tp:taxon-name-part taxon-name-part-type="species" reg="thor">thor</tp:taxon-name-part></tp:taxon-name></italic> range another 600km farther south along the Rocky Mountains. This also results in <italic><tp:taxon-name><tp:taxon-name-part taxon-name-part-type="genus" reg="Montiphylax">M.</tp:taxon-name-part><tp:taxon-name-part taxon-name-part-type="species" reg="thor">thor</tp:taxon-name-part></tp:taxon-name></italic> occurring both further north and south than <italic><tp:taxon-name><tp:taxon-name-part taxon-name-part-type="genus" reg="Montiphylax">M.</tp:taxon-name-part><tp:taxon-name-part taxon-name-part-type="species" reg="albus">albus</tp:taxon-name-part></tp:taxon-name></italic> along the Rockies. Wallace, Idaho, is a historic silver mining city in the South Fork of the Coeur d’Alene River Valley. It is likely the <italic><tp:taxon-name><tp:taxon-name-part taxon-name-part-type="genus" reg="Montiphylax">M.</tp:taxon-name-part><tp:taxon-name-part taxon-name-part-type="species" reg="thor">thor</tp:taxon-name-part></tp:taxon-name></italic> specimen was collected at higher elevations in the surrounding area.</p></tp:treatment-sec><tp:treatment-sec sec-type="description" id="SECID0EZQAG"><title>Description.</title><p>Male genitalia (Fig. <xref ref-type="fig" rid="F8">8</xref>): The dark, conical, ventral sclerite of the phallic apparatus illustrated by <xref ref-type="bibr" rid="B18">Nimmo (1971)</xref> is absent from the holotype and the other <italic><tp:taxon-name><tp:taxon-name-part taxon-name-part-type="genus" reg="Montiphylax">M.</tp:taxon-name-part><tp:taxon-name-part taxon-name-part-type="species" reg="thor">thor</tp:taxon-name-part></tp:taxon-name></italic> specimens examined in this study. It is unknown what the <xref ref-type="bibr" rid="B18">Nimmo (1971)</xref> dark ventral sclerite represents. Eighth tergite without dorsal modified spines or projections. Ninth segment annular with tergite narrow and strap-like; remainder of 9<sup>th</sup> broad in lateral view, directed posteroventrad at ca. a 45 degree angle from the narrow tergite, with tall, narrow inferior appendages nearly fused to 9<sup>th</sup>. In caudal view, inferior appendages slightly cupped around phallic apparatus and slightly separated mesally. Tenth segment cupped anteriorly, appearing as two hemispheres extending broadly anteriad within the 9<sup>th</sup>. Tenth segment appears fused mesally along anterior margin. Superior appendages approximately as long as tall, triangular in lateral view directed upward. Intermediate appendages arise ventrally, strongly sclerotized and extending as two long, tapered, parallel projections, curving downward at apex. In posterior view, below the intermediate appendages are paired, curved, narrow projections nearly surrounding the anus. Phallus large, with strongly sclerotized phallicata; membranous endophallus with dorsal, strongly sclerotized band, projected upward and distad apically; strong, thick parameres originate at the base <!--PageBreak -->of the dorsal band, extend distally; tapered to acute apex in lateral view and slightly curved upward throughout. Parameres originate dorsolaterally and extend posteriorly ca. 3 times as long as wide; tapering evenly throughout to acute apex in dorsal view. Aedeagal apex a sclerotized tube within an extensile sheath; ending in the bottom of an upward directed sclerotized cup.</p><fig id="F8" position="float" orientation="portrait"><label>Figure 8.</label><caption><p><italic><tp:taxon-name><tp:taxon-name-part taxon-name-part-type="genus" reg="Montiphylax">Montiphylax</tp:taxon-name-part><tp:taxon-name-part taxon-name-part-type="species" reg="thor">thor</tp:taxon-name-part></tp:taxon-name></italic>. Male <bold>(A–F) A</bold> genitalia, left lateral <bold>B</bold> genitalia, caudal <bold>C</bold> genitalia, dorsal <bold>D</bold> genitalia, ventral <bold>E</bold> aedeagus, left lateral <bold>F</bold> aedeagus, dorsal.</p></caption><graphic xmlns:xlink="http://www.w3.org/1999/xlink" xlink:href="zookeys-845-153-g008.jpg" position="float" orientation="portrait" xlink:type="simple" id="oo_301568.jpg"/></fig><!--PageBreak --></tp:treatment-sec><tp:treatment-sec sec-type="material" id="SECID0EDTAG"><title>Material examined.</title><p>Holotype male - Canadian National Collection Type # 10,588, Alpine Meadows, east of Mt. Edith Cavell, Jasper National Park, Alberta, habitat: Mountain Tarn, A. P. Nimmo, 10–12am, 4 July 1975; Alberta, Willmore Wilderness, <named-content xmlns:xlink="http://www.w3.org/1999/xlink" content-type="dwc:verbatimCoordinates" xlink:type="simple"><named-content content-type="geo-json" specific-use="{&#34;type&#34;:&#34;Point&#34;,&#34;coordinates&#34;:[-119.419000,53.685800]}" id="NCID0EMTAG" xlink:type="simple">53.6858, -119.419</named-content></named-content>, Hilchie &amp; MacAuley, 21 July 2007, 3 males (Bold # 10ABCAD-004, 10ABCAD-006, &amp; 10ANCAD-007).</p></tp:treatment-sec><tp:treatment-sec><!--Section generated to contain objects referenced in tp:taxon-treatment.--><fig id="F7" position="float" orientation="portrait"><label>Figure 7.</label><caption><p><italic><tp:taxon-name><tp:taxon-name-part taxon-name-part-type="genus" reg="Montiphylax">Montiphylax</tp:taxon-name-part><tp:taxon-name-part taxon-name-part-type="species" reg="antennatus">antennatus</tp:taxon-name-part></tp:taxon-name></italic>. Female <bold>(A–F) A</bold> genitalia, left lateral <bold>B</bold> 5<sup>th</sup> sternite, left lateral <bold>C</bold> genitalia, dorsal <bold>D</bold> genitalia, ventral <bold>E</bold> genitalia, left lateral <bold>F</bold> genitalia, ventral.</p></caption><graphic xmlns:xlink="http://www.w3.org/1999/xlink" xlink:href="zookeys-845-153-g007.jpg" position="float" orientation="portrait" xlink:type="simple" id="oo_301567.jpg"/></fig></tp:treatment-sec><ref-list><ref id="B18"><mixed-citation xmlns:xlink="http://www.w3.org/1999/xlink" xlink:type="simple"><person-group><name name-style="western"><surname>Nimmo</surname><given-names>AP</given-names></name></person-group> (<year>1971</year>) <article-title>The adult <tp:taxon-name><tp:taxon-name-part taxon-name-part-type="family">Rhyacophilidae</tp:taxon-name-part></tp:taxon-name> and <tp:taxon-name><tp:taxon-name-part taxon-name-part-type="family">Limnephilidae</tp:taxon-name-part></tp:taxon-name> (<tp:taxon-name><tp:taxon-name-part taxon-name-part-type="order">Trichoptera</tp:taxon-name-part></tp:taxon-name>) of Alberta and Eastern British Colombia and their post-glacial origin.</article-title><source>Quaestiones Entomologicae</source><volume>7</volume>: <fpage>3</fpage>–<lpage>234</lpage>.</mixed-citation></ref><ref id="B34"><mixed-citation xmlns:xlink="http://www.w3.org/1999/xlink" xlink:type="simple"><person-group><name name-style="western"><surname>Wiggins</surname><given-names>GB</given-names></name><name name-style="western"><surname>Anderson</surname><given-names>NH</given-names></name></person-group> (<year>1968</year>) <article-title>Contributions to the systematics of the caddisfly genera <italic><tp:taxon-name><tp:taxon-name-part taxon-name-part-type="genus">Pseudostenophylax</tp:taxon-name-part></tp:taxon-name></italic> and <italic><tp:taxon-name><tp:taxon-name-part taxon-name-part-type="genus">Philocasca</tp:taxon-name-part></tp:taxon-name></italic> with special reference to the immature stages (<tp:taxon-name><tp:taxon-name-part taxon-name-part-type="order">Trichoptera</tp:taxon-name-part></tp:taxon-name>: <tp:taxon-name><tp:taxon-name-part taxon-name-part-type="family">Limnephilidae</tp:taxon-name-part></tp:taxon-name>).</article-title><source>Canadian Journal of Zoology</source><volume>46</volume>: <fpage>61</fpage>–<lpage>75</lpage>. <ext-link xlink:type="simple" ext-link-type="doi" xlink:href="10.1139/z68-012">https://doi.org/10.1139/z68-012</ext-link></mixed-citation></ref><ref id="B3"><mixed-citation xmlns:xlink="http://www.w3.org/1999/xlink" xlink:type="simple"><person-group><name name-style="western"><surname>Banks</surname><given-names>N</given-names></name></person-group> (<year>1900</year>) <article-title>New genera and species of Nearctic neuropteroid insects.</article-title><source>Transactions of the American Entomological Society</source><volume>26</volume>: <fpage>239</fpage>–<lpage>260</lpage>.</mixed-citation></ref><ref id="B4"><mixed-citation xmlns:xlink="http://www.w3.org/1999/xlink" xlink:type="simple"><person-group><name name-style="western"><surname>Banks</surname><given-names>N</given-names></name></person-group> (<year>1943</year>) <article-title>Notes and descriptions of Nearctic <tp:taxon-name><tp:taxon-name-part taxon-name-part-type="order">Trichoptera</tp:taxon-name-part></tp:taxon-name>.</article-title><source>Bulletin of the Museum of Comparative Zoology at Harvard College</source><volume>92</volume>: <fpage>341</fpage>–<lpage>369</lpage>.</mixed-citation></ref></ref-list></tp:taxon-treatment>
