# Supplementary material for: Montiphylax, (Trichoptera, Limnephilidae), a new genus to accommodate the western North American species: Stenophylaxantennatus Banks, 1900, Philocascathor Nimmo, 1971, and Philocascaalba Nimmo, 1977
Source: Zookeys. 2019 May 15;845:153–80. doi: 10.3897/zookeys.845.31155 (PMC6531421; doi:10.3897/zookeys.845.31155)
Supplement: XML Treatment for Montiphylax albus [file zookeys.845.31155-treatment4.xml]

<!DOCTYPE tp:taxon-treatment
  PUBLIC "-//TaxonX//DTD Taxonomic Treatment Publishing DTD v0 20100105//EN" "tax-treatment-NSO.dtd">
<tp:taxon-treatment xmlns:tp="http://www.plazi.org/taxpub"><tp:treatment-meta><kwd-group><label>Taxon classification</label><kwd><named-content xmlns:xlink="http://www.w3.org/1999/xlink" content-type="kingdom">Animalia</named-content></kwd><kwd><named-content xmlns:xlink="http://www.w3.org/1999/xlink" content-type="order">Trichoptera</named-content></kwd><kwd><named-content xmlns:xlink="http://www.w3.org/1999/xlink" content-type="family">Limnephilidae</named-content></kwd></kwd-group><mixed-citation publication-type="journal"><person-group><name><surname>Ruiter</surname><given-names>David E.</given-names></name><name><surname>Mutch</surname><given-names>Robert A.</given-names></name></person-group><article-title><italic><tp:taxon-name><tp:taxon-name-part taxon-name-part-type="genus" reg="Montiphylax">Montiphylax</tp:taxon-name-part></tp:taxon-name></italic>, (<tp:taxon-name><tp:taxon-name-part taxon-name-part-type="order">Trichoptera</tp:taxon-name-part></tp:taxon-name>, <tp:taxon-name><tp:taxon-name-part taxon-name-part-type="family">Limnephilidae</tp:taxon-name-part></tp:taxon-name>), a new genus to accommodate the western North American species: <italic><tp:taxon-name><tp:taxon-name-part taxon-name-part-type="genus" reg="Stenophylax">Stenophylax</tp:taxon-name-part><tp:taxon-name-part taxon-name-part-type="species" reg="antennatus">antennatus</tp:taxon-name-part></tp:taxon-name></italic> Banks, 1900, <italic><tp:taxon-name><tp:taxon-name-part taxon-name-part-type="genus" reg="Philocasca">Philocasca</tp:taxon-name-part><tp:taxon-name-part taxon-name-part-type="species" reg="thor">thor</tp:taxon-name-part></tp:taxon-name></italic> Nimmo, 1971, and <italic><tp:taxon-name><tp:taxon-name-part taxon-name-part-type="genus" reg="Philocasca">Philocasca</tp:taxon-name-part><tp:taxon-name-part taxon-name-part-type="species" reg="alba">alba</tp:taxon-name-part></tp:taxon-name></italic> Nimmo, 1977</article-title><source>Zookeys</source><day>15</day><month>5</month><year>2019</year><volume>845</volume><fpage>153</fpage><lpage>180</lpage><pub-id pub-id-type="doi">10.3897/zookeys.845.31155</pub-id></mixed-citation></tp:treatment-meta><tp:nomenclature><tp:taxon-name>
              <tp:taxon-name-part taxon-name-part-type="genus" reg="Montiphylax">Montiphylax</tp:taxon-name-part>
              <tp:taxon-name-part taxon-name-part-type="species" reg="albus">albus</tp:taxon-name-part>
            </tp:taxon-name><tp:taxon-authority>(Nimmo, 1977)</tp:taxon-authority><xref ref-type="fig" rid="F2">Figs 2</xref><xref ref-type="fig" rid="F3">, 3</xref><xref ref-type="fig" rid="F4">, 4A, B</xref><xref ref-type="fig" rid="F5">, 5</xref><xref ref-type="fig" rid="F9">, 9</xref><xref ref-type="fig" rid="F10">, 10</xref><!--PageBreak --><tp:nomenclature-citation-list><tp:nomenclature-citation><tp:taxon-name>
                  <tp:taxon-name-part taxon-name-part-type="genus" reg="Philocasca">Philocasca</tp:taxon-name-part>
                  <tp:taxon-name-part taxon-name-part-type="species" reg="alba">alba</tp:taxon-name-part>
                </tp:taxon-name><comment>Nimmo, 1977: 45–46, 49, figs 102–105, 121; Mutch, 1981: 222–228, fig. 43.</comment></tp:nomenclature-citation></tp:nomenclature-citation-list></tp:nomenclature><tp:treatment-sec sec-type="notes" id="SECID0E2VAG"><title>Notes.</title><p><xref ref-type="bibr" rid="B19">Nimmo (1977)</xref> described <italic><tp:taxon-name><tp:taxon-name-part taxon-name-part-type="genus" reg="Montiphylax">M.</tp:taxon-name-part><tp:taxon-name-part taxon-name-part-type="species" reg="albus">albus</tp:taxon-name-part></tp:taxon-name></italic> and included characters to separate <italic><tp:taxon-name><tp:taxon-name-part taxon-name-part-type="genus" reg="Montiphylax">M.</tp:taxon-name-part><tp:taxon-name-part taxon-name-part-type="species" reg="albus">albus</tp:taxon-name-part></tp:taxon-name></italic> from <italic><tp:taxon-name><tp:taxon-name-part taxon-name-part-type="genus" reg="Montiphylax">M.</tp:taxon-name-part><tp:taxon-name-part taxon-name-part-type="species" reg="thor">thor</tp:taxon-name-part></tp:taxon-name></italic>. The second author reared from associated pupae (Alberta, Middle Fork Creek, Marmot Creek Experimental watershed, 1800 meters altitude, <named-content xmlns:xlink="http://www.w3.org/1999/xlink" content-type="dwc:verbatimCoordinates" xlink:type="simple"><named-content content-type="geo-json" specific-use="{&#34;type&#34;:&#34;Point&#34;,&#34;coordinates&#34;:[-115.151510,50.948200]}" id="NCID0EJXAG" xlink:type="simple">50.94820 –115.15151</named-content></named-content>) the male and female of <italic><tp:taxon-name><tp:taxon-name-part taxon-name-part-type="genus" reg="Montiphylax">M.</tp:taxon-name-part><tp:taxon-name-part taxon-name-part-type="species" reg="albus">albus</tp:taxon-name-part></tp:taxon-name></italic>, and provided figures of the male, female, and pupa. These are from the same watershed as the Nimmo paratype collection. Based on this <italic><tp:taxon-name><tp:taxon-name-part taxon-name-part-type="genus" reg="Montiphylax">M.</tp:taxon-name-part><tp:taxon-name-part taxon-name-part-type="species" reg="albus">albus</tp:taxon-name-part></tp:taxon-name></italic> material, we add descriptions and images for the <italic><tp:taxon-name><tp:taxon-name-part taxon-name-part-type="genus" reg="Montiphylax">M.</tp:taxon-name-part><tp:taxon-name-part taxon-name-part-type="species" reg="albus">albus</tp:taxon-name-part></tp:taxon-name></italic> adults, pupa and larva.</p></tp:treatment-sec><tp:treatment-sec sec-type="description" id="SECID0EPYAG"><title>Description.</title><p>Head to wingtip length: male - 18–19 mm (n = 8); female - 18–20 mm (n = 3). General description of adults, pupa, and larva contained in genus description above.</p><p>Male genitalia (Fig. <xref ref-type="fig" rid="F9">9</xref>): 8<sup>th</sup> tergite without dorsal modified spines or projections. Ninth annular with tergite narrow and strap-like; remainder of 9<sup>th</sup> broad in lateral view; with tall, narrow inferior appendages nearly fused to 9<sup>th</sup>. In caudal view, inferior appendages curved around margin of 9<sup>th</sup> base to meson of 9<sup>th</sup>, appearing fused mesoventrally. Tenth segment cupped anteriorly, appearing as two hemispheres extending broadly anteriad within the 9<sup>th</sup>. Tenth segment appears split mesally. Superior appendages taller than long in lateral view, directed downward and distad at ventral margin. Intermediate appendages arise ventrally, strongly sclerotized and extending as two long, tapered, parallel projections, curving downward at apex. In caudal view, ventrad to the intermediate appendages paired, curved, narrow projections nearly surround the anus. Phallus large, phallicata strongly sclerotized; endophallus with strongly sclerotized band dorsally, projected upward and distad apically; strong, thick parameres originate at the base of the dorsal band, extend distally, tapered to acute apex in lateral view and slightly curved downward throughout. In dorsal view, parameres originate dorsolaterally and extend posteriorly ca. 3 times width, tapering evenly to bluntly curved apex. Aedeagus apex a sclerotized tube within an extensile sheath, ending in the bottom of an upward directed sclerotized cup.</p><fig id="F9" position="float" orientation="portrait"><label>Figure 9.</label><caption><p><italic><tp:taxon-name><tp:taxon-name-part taxon-name-part-type="genus" reg="Montiphylax">Montiphylax</tp:taxon-name-part><tp:taxon-name-part taxon-name-part-type="species" reg="albus">albus</tp:taxon-name-part></tp:taxon-name></italic>. Male <bold>(A–G) A</bold> genitalia, left lateral <bold>B</bold> genitalia, caudal <bold>C</bold> genitalia, dorsal <bold>D</bold> genitalia, ventral <bold>E</bold> aedeagus, left lateral <bold>F</bold> aedeagus, dorsal <bold>G</bold> aedeagus, ventral.</p></caption><graphic xmlns:xlink="http://www.w3.org/1999/xlink" xlink:href="zookeys-845-153-g009.jpg" position="float" orientation="portrait" xlink:type="simple" id="oo_301569.jpg"/></fig><!--PageBreak --><!--PageBreak --><p>Allotype female genitalia (Fig. <xref ref-type="fig" rid="F10">10</xref>): 9<sup>th</sup> segment fused laterally and incomplete ventrally. In lateral view, 9<sup>th</sup> fused with, and nearly as long as 10<sup>th</sup>. Tenth with dorsal and ventral margins parallel throughout most of its length until rounded apex. In dorsal view 10<sup>th</sup> cleft to approximately midlength. In lateral view, ventrolateral corners of 9<sup>th</sup> clearly shorter than remainder of 9<sup>th</sup>; in ventral view, broadly rounded at apex and directed outward. Medial lobe of the vulval scale shorter than lateral lobes, approxi<!--PageBreak -->mately as wide as long. Vaginal apparatus rectangular in lateral view, ca. twice as long as tall; in ventral view, rectangular with anterolateral corners projecting outward.</p><fig id="F10" position="float" orientation="portrait"><label>Figure 10.</label><caption><p><italic><tp:taxon-name><tp:taxon-name-part taxon-name-part-type="genus" reg="Montiphylax">Montiphylax</tp:taxon-name-part><tp:taxon-name-part taxon-name-part-type="species" reg="albus">albus</tp:taxon-name-part></tp:taxon-name></italic>. Female <bold>(A–D) A</bold> genitalia, left lateral <bold>B</bold> genitalia, dorsal <bold>C</bold> genitalia, ventral <bold>D</bold> genitalia, ventral.</p></caption><graphic xmlns:xlink="http://www.w3.org/1999/xlink" xlink:href="zookeys-845-153-g010.jpg" position="float" orientation="portrait" xlink:type="simple" id="oo_301570.jpg"/></fig></tp:treatment-sec><tp:treatment-sec sec-type="material" id="SECID0EC3AG"><title>Material examined.</title><p>Holotype male: Canadian National Collection # 151765, Rowe Brook, near Lower Rowe Lake, 6350’, Waterton National Park, Alberta, 12 June 1975, D.B. Donald [near <named-content xmlns:xlink="http://www.w3.org/1999/xlink" content-type="dwc:verbatimCoordinates" xlink:type="simple"><named-content content-type="geo-json" specific-use="{&#34;type&#34;:&#34;Point&#34;,&#34;coordinates&#34;:[-114.052434,49.054706]}" id="NCID0EL3AG" xlink:type="simple">49.054706, -114.052434</named-content></named-content>]; Alberta, Twin Creek, Marmot Creek Experimental watershed, 1800 meters elevation, R. Mutch, 1978, 4L, <named-content xmlns:xlink="http://www.w3.org/1999/xlink" content-type="dwc:verbatimCoordinates" xlink:type="simple"><named-content content-type="geo-json" specific-use="{&#34;type&#34;:&#34;Point&#34;,&#34;coordinates&#34;:[-115.151510,50.948200]}" id="NCID0ET3AG" xlink:type="simple">50.94820 -115.15151</named-content></named-content>; light trap, 1 July 1979 4M4F; 16 April 1980, 1 pupa reared to male; 16 April 1980 1 female pupa; 26 April 1980, 1 larva reared to female; 26 April 1980, 1 larva reared to male; 1 May 1980, 1 larva reared to male.</p></tp:treatment-sec><tp:treatment-sec><!--Section generated to contain objects referenced in tp:taxon-treatment.--><fig id="F2" position="float" orientation="portrait"><label>Figure 2.</label><caption><p><italic><tp:taxon-name><tp:taxon-name-part taxon-name-part-type="genus" reg="Montiphylax">Montiphylax</tp:taxon-name-part><tp:taxon-name-part taxon-name-part-type="species" reg="albus">albus</tp:taxon-name-part></tp:taxon-name></italic>. Larva (<bold>A–I</bold>) <bold>A</bold> head, dorsal <bold>B</bold> head, ventral <bold>C</bold> head, pro &amp; mesothorax, lateral <bold>D</bold> pro, meso &amp; metathorax, dorsal <bold>E</bold> metathorax and 1<sup>st</sup> abdominal segment, dorsal <bold>F</bold> lateral spacing hump, left lateral <bold>G</bold> pro, meso &amp; metathorax, ventral <bold>H</bold> 1<sup>st</sup>, 2<sup>nd</sup> and 3<sup>rd</sup> abdominal sternites, ventral <bold>I</bold> 9<sup>th</sup> tergite &amp; anal prolegs, dorsal.</p></caption><graphic xmlns:xlink="http://www.w3.org/1999/xlink" xlink:href="zookeys-845-153-g002.jpg" position="float" orientation="portrait" xlink:type="simple" id="oo_301562.jpg"/></fig><fig id="F3" position="float" orientation="portrait"><label>Figure 3.</label><caption><p><italic><tp:taxon-name><tp:taxon-name-part taxon-name-part-type="genus" reg="Montiphylax">Montiphylax</tp:taxon-name-part><tp:taxon-name-part taxon-name-part-type="species" reg="albus">albus</tp:taxon-name-part></tp:taxon-name></italic>. Larval legs (<bold>A–F</bold>) <bold>A</bold> right side prothoracic leg, anterior face <bold>B</bold> right side prothoracic leg, posterior face <bold>C</bold> right side mesothoracic leg, anterior face <bold>D</bold> right side mesothoracic leg, posterior face <bold>E</bold> right side metathoracic leg, anterior face <bold>F</bold> right side metathoracic leg, posterior face.</p></caption><graphic xmlns:xlink="http://www.w3.org/1999/xlink" xlink:href="zookeys-845-153-g003.jpg" position="float" orientation="portrait" xlink:type="simple" id="oo_301563.jpg"/></fig><fig id="F4" position="float" orientation="portrait"><label>Figure 4.</label><caption><p><italic><tp:taxon-name><tp:taxon-name-part taxon-name-part-type="genus" reg="Montiphylax">Montiphylax</tp:taxon-name-part></tp:taxon-name></italic>. Pupal and larval cases (<bold>A–D</bold>) <bold>A</bold><italic><tp:taxon-name><tp:taxon-name-part taxon-name-part-type="genus" reg="Montiphylax">M.</tp:taxon-name-part><tp:taxon-name-part taxon-name-part-type="species" reg="albus">albus</tp:taxon-name-part></tp:taxon-name></italic> pupa case, lateral <bold>B</bold><italic><tp:taxon-name><tp:taxon-name-part taxon-name-part-type="genus" reg="Montiphylax">M.</tp:taxon-name-part><tp:taxon-name-part taxon-name-part-type="species" reg="albus">albus</tp:taxon-name-part></tp:taxon-name></italic> larva case, lateral <bold>C</bold><italic><tp:taxon-name><tp:taxon-name-part taxon-name-part-type="genus" reg="Montiphylax">M.</tp:taxon-name-part><tp:taxon-name-part taxon-name-part-type="species" reg="antennatus">antennatus</tp:taxon-name-part></tp:taxon-name></italic> prepupa case, lateral <bold>D</bold><italic><tp:taxon-name><tp:taxon-name-part taxon-name-part-type="genus" reg="Montiphylax">M.</tp:taxon-name-part><tp:taxon-name-part taxon-name-part-type="species" reg="antennatus">antennatus</tp:taxon-name-part></tp:taxon-name></italic> larval case, lateral.</p></caption><graphic xmlns:xlink="http://www.w3.org/1999/xlink" xlink:href="zookeys-845-153-g004.jpg" position="float" orientation="portrait" xlink:type="simple" id="oo_301564.jpg"/></fig><fig id="F5" position="float" orientation="portrait"><label>Figure 5.</label><caption><p><italic><tp:taxon-name><tp:taxon-name-part taxon-name-part-type="genus" reg="Montiphylax">Montiphylax</tp:taxon-name-part><tp:taxon-name-part taxon-name-part-type="species" reg="albus">albus</tp:taxon-name-part></tp:taxon-name></italic>. Pupa (<bold>A–D</bold>) <bold>A</bold> head, anterior <bold>B</bold> abdomen, dorsal <bold>C</bold> 1<sup>st</sup> abdominal segment, dorsal <bold>D</bold> last abdominal segment, dorsal.</p></caption><graphic xmlns:xlink="http://www.w3.org/1999/xlink" xlink:href="zookeys-845-153-g005.jpg" position="float" orientation="portrait" xlink:type="simple" id="oo_301565.jpg"/></fig></tp:treatment-sec><ref-list><ref id="B19"><mixed-citation xmlns:xlink="http://www.w3.org/1999/xlink" xlink:type="simple"><person-group><name name-style="western"><surname>Nimmo</surname><given-names>AP</given-names></name></person-group> (<year>1977</year>) <article-title>The adult <tp:taxon-name><tp:taxon-name-part taxon-name-part-type="order">Trichoptera</tp:taxon-name-part></tp:taxon-name> (<tp:taxon-name><tp:taxon-name-part taxon-name-part-type="class">Insecta</tp:taxon-name-part></tp:taxon-name>) of Alberta and Eastern British Columbia, and their post-glacial origins. I. The families <tp:taxon-name><tp:taxon-name-part taxon-name-part-type="family">Rhyacophilidae</tp:taxon-name-part></tp:taxon-name> and <tp:taxon-name><tp:taxon-name-part taxon-name-part-type="family">Limnephilidae</tp:taxon-name-part></tp:taxon-name>. Supplement 1.</article-title><source>Quaestiones Entomologicae</source><volume>13</volume>: <fpage>25</fpage>–<lpage>67</lpage>.</mixed-citation></ref></ref-list></tp:taxon-treatment>
